# Supplementary material for: Chemodivergent manganese-catalyzed C–H activation: modular synthesis of fluorogenic probes
Source: Nat Commun. 2021 Jun 7;12:3389. doi: 10.1038/s41467-021-23462-9 (PMC8185085; doi:10.1038/s41467-021-23462-9)
Supplement: Supplementary file 3 — Source Data [file 41467_2021_23462_MOESM3_ESM.xlsx]

## Sheet: FIG 5B
EMISSION GLYCEROL-WATER
	Compound 2				Compound 60				Compound 3
%glycerol	Data 1	Data 2	Data 3		Data 1	Data 2	Data 3		Data 1	Data 2	Data 3
0%	1	1	1		1	1	1		1	1	1
20%	1.22926	1.02559	1.02431		1.03804	1.11977	1.0486		2.19312	2.37751	2.59362
40%	1.70961	1.4223	1.42188		1.48732	1.60266	1.52523		2.68532	2.95601	2.90946
60%	2.83188	2.45887	2.47569		2.95652	2.98479	3.02991		5.81011	6.50891	6.38735
FLUORESCENCE FOLD INCREASE
	Compound 2	Compound 60	Compound 3
Data 1	839	1080	8942
Data 2	798	1044	9894
Data 3	850	1086	10473

## Sheet: FIG 5C
EMISSION LIPOSOMES
	Compound 41			Compound 42			Compound 43			Compound 44
	Liposomes	PBS		Liposomes	PBS		Liposomes	PBS		Liposomes	PBS
Data 1	73040.2	625.167		40901.5	979.167		39664.5	1520.17		44184.5	1275.17
Data 2	48378.7	894.167		22624.5	1353.17		27690	1464.17		28583	1607.17
Data 3	52209.3	1052.17		27711.5	1148.17		28435.3	1416.17		31929	1141.17
Data 4	53158.3	938.667		30421.8	945.667		30891.7	1117.67		27081.3	1295.67
Data 5		804.667			834.667			842.667			1401.67
Data 6		858.667			783.667			849.667			1392.67
Data 7		741.833			806.833			1058.83			2003.83
Data 8		935.833			847.833			1035.83			1391.83
Data 9		936.833			710.833			923.833			1557.83
Data 10		1322.67			1077.67			984.667			1569.67
Data 11		1205.67			771.667			1304.67			1764.67
Data 12		1262.67			768.667			706.667			1901.67

## Sheet: FIG 5D
EMISSION COMPOUND 41
	PBS			Liposomes
Wavelength	Data 1	Data 2	Data 3	Data 1	Data 2	Data 3
450	16	16	19	966	1104	1137
452	13	7	15	1011	1186	1199
454	9	11	8	1107	1260	1292
456	8	11	13	1150	1325	1364
458	11	7	12	1183	1379	1408
460	15	10	12	1212	1416	1461
462	12	11	7	1233	1443	1489
464	9	8	14	1285	1482	1547
466	8	2	10	1319	1550	1583
468	9	12	13	1361	1581	1621
470	10	10	11	1427	1625	1712
472	11	16	15	1468	1697	1740
474	11	12	10	1530	1737	1820
476	16	18	16	1591	1817	1868
478	14	17	17	1626	1884	1953
480	18	19	19	1684	1949	2010
482	20	20	21	1752	2025	2050
484	19	18	19	1812	2099	2102
486	23	27	26	1863	2157	2182
488	19	24	24	1867	2201	2238
490	20	24	22	1954	2269	2287
492	20	21	25	1944	2294	2353
494	19	19	26	1994	2331	2380
496	20	17	20	2043	2333	2396
498	19	18	20	2072	2405	2436
500	15	17	19	2093	2422	2470
502	15	17	16	2118	2449	2490
504	16	14	18	2129	2478	2522
506	18	16	18	2207	2508	2574
508	16	16	21	2211	2545	2603
510	22	18	20	2252	2574	2630
512	18	18	17	2268	2623	2673
514	21	21	26	2288	2649	2686
516	21	26	25	2341	2618	2691
518	27	32	28	2341	2640	2730
520	34	27	32	2339	2668	2731
522	35	41	41	2291	2634	2729
524	52	47	53	2304	2655	2683
526	46	50	50	2297	2610	2635
528	49	55	57	2296	2594	2678
530	60	61	57	2259	2559	2628
532	64	64	65	2210	2532	2588
534	62	66	60	2229	2528	2596
536	68	69	64	2168	2490	2538
538	69	64	63	2150	2479	2528
540	62	64	66	2133	2417	2494
542	61	63	64	2083	2387	2444
544	60	59	56	2031	2298	2389
546	57	62	61	1990	2274	2308
548	49	45	55	1950	2192	2247
550	49	47	47	1895	2118	2210
552	46	40	45	1843	2109	2154
554	39	52	40	1765	2067	2088
556	36	33	52	1724	1991	2069
558	28	36	29	1741	1944	2000
560	33	29	32	1676	1936	1976
562	48	40	49	1633	1894	1927
564	33	31	14	1621	1830	1874
566	41	36	36	1558	1782	1842
568	39	29	43	1553	1753	1781
570	36	15	38	1491	1666	1703
572	40	36	36	1441	1622	1671
574	51	34	29	1414	1608	1645
576	21	18	38	1358	1557	1581
578	27	44	36	1320	1543	1547
580	29	38	24	1311	1471	1519
582	30	23	31	1250	1448	1443
584	35	34	53	1258	1418	1446
586	40	32	39	1203	1389	1431
588	40	20	51	1199	1355	1385
590	41	18	32	1156	1307	1334
592	27	32	47	1125	1291	1294
594	27	34	43	1094	1231	1250
596	40	36	53	1074	1214	1234
598	40	36	41	1036	1160	1185
600	49	35	47	1031	1119	1158
602	39	30	28	981	1089	1105
604	31	45	35	952	1082	1134
606	37	49	26	954	1072	1092
608	30	51	45	924	1021	1047
610	25	31	35	893	984	1025
612	51	45	49	844	955	1018
614	34	46	40	817	962	1007
616	39	53	37	840	931	938
618	37	46	35	820	898	926
620	45	50	44	797	864	908
622	24	57	62	757	859	863
624	28	21	63	716	834	849
626	35	46	30	707	795	802
628	29	46	40	715	807	833
630	46	35	19	658	768	796
632	47	54	40	656	745	773
634	43	60	59	662	704	761
636	34	33	66	606	705	719
638	70	15	52	604	679	721
640	25	32	53	571	649	705
642	62	56	56	586	633	666
644	67	68	26	556	613	702
646	18	40	46	569	621	599
648	48	13	70	523	596	619
650	53	61	56	510	572	598
652	27	35	37	531	620	597
654	50	45	34	498	571	594
656	44	38	69	488	561	503
658	52	38	21	476	523	513
660	35	28	28	486	555	486
662	32	65	49	451	523	518
664	26	47	0	433	520	464
666	59	55	53	421	489	485
668	11	37	37	420	454	459
670	34	45	66	395	482	467
672	0	35	57	348	421	442
674	46	40	42	367	454	419
676	47	36	11	406	380	427
678	26	61	5	376	409	417
680	50	76	41	353	415	377
682	55	10	15	390	395	385
684	3	30	56	324	351	399
686	48	11	9	299	319	372
688	22	19	28	314	318	350
690	77	44	22	307	281	375
692	22	0	52	318	312	360
694	31	46	13	291	319	306
696	30	56	4	294	298	336
698	40	40	27	243	310	321
700	53	32	28	265	288	259

## Sheet: FIG 6B
DRUG SCREENING
	no drug	lovastatin	avasimibe	U18666A	spermine	AR-C155858	E-64
Data 1	2200	2906	3200	2526	2850	2382	2256
Data 2	2030	2440	2650	2368	2374	2520	2459
Data 3	2285	2404	2507	2578	3031	3374	2180
Data 4	2402	2676	2614	2204	2878	2147	2473
Data 5	2165	3355	3709	3025	2817	2915	2710
Data 6	2243	2410	3144	2784	2706	2588	2795

## Sheet: FIG 6D
FLUORESCENCE INTENSITY PROBE 41
	no drug	cocktail	cocktail+drug
Data 1	68.3	164	330
Data 2	68.5	173	560
Data 3	68.2	209	270
Data 4	68.4	209	301
Data 5	85.3	100	324
Data 6	67.2	292	331
Data 7	66.6	286	345
Data 8			376
PERCENTAGE OF 41-STAINED CELLS
	no drug	cocktail	cocktail+drug
Data 1	5.27	17.9	29.3
Data 2	5.05	21	28.5
Data 3	10.1	37.7	51.3
Data 4	10	37.9	74.7
Data 5	15.8	37.7	42.1
Data 6	14.5	43.1	59.4
PERCENTAGE OF PD1-POSITIVE CELLS
	no drug	cocktail	cocktail+drug
Data 1	15	32.7	28.4
Data 2	16.3	29.2	25.3
Data 3	22.1	10.7	21.5
Data 4	20.6	35.7	34.1
Data 5	11.6	36.9	29.5
Data 6	12.3	22.7
Data 7		22.2
PERCENTAGE OF CD62L-NEGATIVE CELLS
	no drug	cocktail	cocktail+drug
Data 1	35.5	52.2	69.1
Data 2	35.2	44.6	40.5
Data 3	21.2	17.7	39.9
Data 4	20.1	14.2	60.4
Data 5	24.4	41.7	51.7
Data 6	22.4	40.7	63.6
Data 7			63.7
Data 8			40.6
Data 9			35.1

## Sheet: FIG S4-S6
ABSORBANCE/EMISSION SPECTRA
COMPOUND 2-absorbance					COMPOUND 2-emission					COMPOUND 3-absorbance					COMPOUND 3-emission					COMPOUND 60-absorbance					COMPOUND 60-emission
Wavelength	Data 1	Data 2	Data 3		Wavelength	Data 1	Data 2	Data 3		Wavelength	Data 1	Data 2	Data 3		Wavelength	Data 1	Data 2	Data 3		Wavelength	Data 1	Data 2	Data 3		Wavelength	Data 1	Data 2	Data 3
300	0.665	0.674	0.693		480	740	698	797		300	0.622	0.628	0.631		480	175	182	181		300	0.686	0.676	0.668		480	644	720	746
302	0.62	0.63	0.646		482	916	848	972		302	0.575	0.582	0.582		482	219	221	229		302	0.628	0.624	0.619		482	1005	1136	1170
304	0.597	0.612	0.624		484	1142	1047	1197		304	0.549	0.552	0.553		484	268	288	276		304	0.604	0.593	0.59		484	1513	1667	1695
306	0.586	0.599	0.614		486	1455	1347	1535		306	0.527	0.535	0.537		486	341	349	342		306	0.572	0.566	0.562		486	2223	2407	2516
308	0.582	0.597	0.611		488	2039	1910	2137		308	0.519	0.525	0.527		488	462	480	470		308	0.554	0.552	0.544		488	3449	3798	3917
310	0.581	0.599	0.612		490	2782	2568	2922		310	0.512	0.519	0.521		490	609	634	632		310	0.538	0.53	0.527		490	5085	5594	5712
312	0.583	0.601	0.615		492	4174	3778	4324		312	0.509	0.516	0.518		492	910	934	923		312	0.518	0.513	0.508		492	7853	8616	8905
314	0.586	0.607	0.62		494	5788	5247	6020		314	0.506	0.513	0.515		494	1272	1277	1271		314	0.488	0.483	0.479		494	11227	12237	12736
316	0.589	0.61	0.623		496	8143	7467	8400		316	0.505	0.512	0.515		496	1704	1796	1731		316	0.463	0.461	0.456		496	15865	17665	18133
318	0.591	0.614	0.626		498	11755	10580	12168		318	0.506	0.513	0.515		498	2441	2515	2515		318	0.434	0.431	0.427		498	22378	24714	25518
320	0.593	0.617	0.629		500	16425	15109	16991		320	0.507	0.515	0.517		500	3401	3502	3477		320	0.407	0.407	0.402		500	31185	34362	35316
322	0.595	0.62	0.632		502	21879	20378	22933		322	0.51	0.518	0.52		502	4425	4657	4568		322	0.384	0.379	0.378		502	40368	44283	46046
324	0.596	0.622	0.634		504	27695	25366	28860		324	0.514	0.523	0.525		504	5515	5723	5687		324	0.359	0.353	0.352		504	48862	54268	55873
326	0.596	0.623	0.635		506	33272	30272	34646		326	0.518	0.527	0.528		506	6536	6799	6656		326	0.342	0.341	0.334		506	56610	62432	64664
328	0.595	0.622	0.634		508	38613	35575	40538		328	0.521	0.53	0.532		508	7558	7796	7696		328	0.325	0.323	0.319		508	63299	69621	72502
330	0.591	0.619	0.63		510	42721	39892	45282		330	0.526	0.534	0.536		510	8197	8527	8441		330	0.31	0.311	0.306		510	67757	75701	78028
332	0.581	0.609	0.62		512	45994	43465	49080		332	0.531	0.539	0.541		512	8792	9168	8989		332	0.293	0.29	0.287		512	71314	78522	81536
334	0.574	0.602	0.613		514	49099	45765	51654		334	0.533	0.542	0.544		514	9173	9638	9406		334	0.283	0.28	0.277		514	71983	79430	82949
336	0.564	0.592	0.603		516	50711	47387	53235		336	0.536	0.545	0.546		516	9289	9670	9499		336	0.27	0.268	0.266		516	71589	79305	81961
338	0.554	0.582	0.593		518	50220	46916	53475		338	0.538	0.547	0.548		518	9113	9524	9232		338	0.261	0.259	0.255		518	68273	76176	78249
340	0.541	0.568	0.578		520	49335	45959	52614		340	0.538	0.548	0.549		520	8849	9141	8964		340	0.249	0.248	0.245		520	64915	70780	73951
342	0.526	0.553	0.563		522	45643	43806	49516		342	0.537	0.546	0.548		522	8147	8618	8443		342	0.24	0.239	0.236		522	59176	64949	67752
344	0.513	0.538	0.548		524	43249	40083	46054		344	0.535	0.545	0.546		524	7475	7817	7736		344	0.234	0.233	0.229		524	52187	58002	59908
346	0.496	0.523	0.531		526	38794	36790	42214		346	0.532	0.542	0.543		526	6650	6976	6931		346	0.228	0.227	0.224		526	45941	51514	53069
348	0.48	0.505	0.514		528	35687	33498	37968		348	0.529	0.537	0.539		528	6112	6352	6280		348	0.223	0.222	0.22		528	41629	46033	47764
350	0.459	0.479	0.488		530	32912	30843	35233		350	0.521	0.531	0.532		530	5694	5840	5753		350	0.218	0.216	0.214		530	38030	42105	43696
352	0.439	0.462	0.469		532	29775	28098	31824		352	0.515	0.525	0.526		532	5115	5338	5235		352	0.214	0.212	0.21		532	33921	37818	39158
354	0.418	0.436	0.442		534	27490	26097	29617		354	0.508	0.516	0.519		534	4745	4955	4907		354	0.209	0.208	0.206		534	31676	35074	36181
356	0.395	0.412	0.422		536	25335	23920	27075		356	0.498	0.508	0.51		536	4344	4538	4441		356	0.205	0.205	0.202		536	29142	32482	33661
358	0.364	0.381	0.389		538	23767	22462	25624		358	0.486	0.494	0.497		538	4150	4269	4263		358	0.199	0.199	0.197		538	27622	30599	31657
360	0.335	0.351	0.357		540	21898	20743	23456		360	0.473	0.483	0.484		540	3827	3969	3867		360	0.195	0.195	0.193		540	25720	28258	29252
362	0.311	0.325	0.329		542	20694	19356	22019		362	0.46	0.469	0.47		542	3619	3739	3703		362	0.191	0.19	0.189		542	24263	26809	28002
364	0.288	0.301	0.305		544	19097	18056	20500		364	0.447	0.455	0.457		544	3359	3512	3449		364	0.187	0.186	0.185		544	22667	25060	26101
366	0.263	0.273	0.277		546	17939	16809	19055		366	0.426	0.434	0.435		546	3180	3335	3247		366	0.181	0.181	0.179		546	21188	23520	24411
368	0.246	0.257	0.261		548	16888	15755	17809		368	0.411	0.417	0.419		548	2940	3048	3019		368	0.176	0.176	0.175		548	19902	22016	22826
370	0.235	0.244	0.247		550	15404	14689	16452		370	0.391	0.4	0.402		550	2708	2805	2817		370	0.172	0.172	0.171		550	18359	20371	21067
372	0.223	0.231	0.234		552	14592	13600	15490		372	0.37	0.377	0.379		552	2552	2628	2644		372	0.166	0.166	0.165		552	17289	18980	19857
374	0.215	0.224	0.226		554	13292	12461	14122		374	0.355	0.362	0.364		554	2334	2395	2360		374	0.162	0.163	0.162		554	15510	17123	17896
376	0.208	0.216	0.218		556	12582	11731	13298		376	0.336	0.341	0.344		556	2188	2291	2271		376	0.157	0.158	0.156		556	14292	15975	16640
378	0.203	0.21	0.212		558	11565	10902	12297		378	0.322	0.325	0.329		558	2003	2085	2044		378	0.153	0.154	0.153		558	13156	14347	15052
380	0.196	0.203	0.206		560	10798	10109	11525		380	0.299	0.304	0.307		560	1845	1954	1892		380	0.148	0.149	0.148		560	12130	13374	13946
382	0.191	0.198	0.2		562	9973	9293	10448		382	0.283	0.287	0.289		562	1701	1774	1742		382	0.144	0.145	0.144		562	10900	12066	12545
384	0.185	0.193	0.194		564	9305	8776	9894		384	0.266	0.27	0.27		564	1553	1637	1613		384	0.141	0.141	0.14		564	9962	11038	11483
386	0.181	0.187	0.189		566	8318	7757	9019		386	0.248	0.253	0.254		566	1412	1483	1461		386	0.137	0.138	0.137		566	8784	9703	10046
388	0.175	0.182	0.183		568	7729	7327	8262		388	0.231	0.234	0.236		568	1306	1370	1324		388	0.134	0.134	0.134		568	7941	8834	9221
390	0.17	0.177	0.178		570	6910	6467	7373		390	0.217	0.221	0.221		570	1150	1205	1188		390	0.13	0.131	0.13		570	6986	7727	7906
392	0.165	0.172	0.173		572	6419	6090	6816		392	0.206	0.21	0.211		572	1051	1130	1102		392	0.127	0.128	0.127		572	6371	7053	7287
394	0.161	0.167	0.169		574	5788	5447	6217		394	0.197	0.2	0.202		574	930	1009	994		394	0.125	0.125	0.124		574	5740	6250	6526
396	0.155	0.161	0.162		576	5367	5072	5754		396	0.187	0.19	0.191		576	893	927	924		396	0.12	0.121	0.12		576	5230	5711	5957
398	0.151	0.156	0.156		578	4963	4616	5266		398	0.18	0.183	0.184		578	814	860	830		398	0.117	0.118	0.117		578	4693	5182	5393
400	0.145	0.15	0.151		580	4595	4270	4891		400	0.173	0.174	0.177		580	775	828	783		400	0.114	0.114	0.114		580	4369	4880	5014
402	0.139	0.143	0.144		582	4231	3977	4471		402	0.165	0.167	0.168		582	707	724	711		402	0.11	0.111	0.11		582	4021	4448	4575
404	0.135	0.139	0.139		584	3947	3680	4193		404	0.161	0.162	0.163		584	698	701	696		404	0.107	0.108	0.107		584	3826	4187	4350
406	0.13	0.135	0.135		586	3605	3380	3798		406	0.156	0.158	0.159		586	612	681	643		406	0.105	0.106	0.105		586	3456	3815	4026
408	0.126	0.129	0.13		588	3364	3135	3609		408	0.151	0.153	0.154		588	586	599	620		408	0.103	0.103	0.103		588	3245	3609	3777
410	0.122	0.126	0.126		590	3060	2890	3229		410	0.148	0.149	0.151		590	571	550	570		410	0.101	0.101	0.101		590	3018	3376	3498
412	0.119	0.122	0.123		592	2829	2675	3022		412	0.145	0.146	0.147		592	502	557	546		412	0.099	0.1	0.099		592	2850	3125	3231
414	0.117	0.119	0.12		594	2607	2400	2743		414	0.142	0.143	0.144		594	498	489	497		414	0.098	0.099	0.098		594	2596	2875	2968
416	0.113	0.116	0.116		596	2421	2263	2576		416	0.139	0.14	0.141		596	459	486	492		416	0.097	0.098	0.097		596	2415	2672	2786
418	0.111	0.114	0.114		598	2239	2101	2365		418	0.137	0.138	0.139		598	415	446	428		418	0.096	0.097	0.097		598	2240	2469	2544
420	0.109	0.113	0.113		600	2070	1949	2209		420	0.135	0.136	0.137		600	401	430	434		420	0.096	0.097	0.096		600	2098	2276	2368
422	0.108	0.111	0.111		602	1916	1773	1999		422	0.133	0.134	0.136		602	393	411	386		422	0.096	0.097	0.096		602	1974	2097	2190
424	0.108	0.11	0.111		604	1789	1669	1917		424	0.132	0.134	0.135		604	336	399	384		424	0.096	0.097	0.096		604	1800	1990	2092
426	0.107	0.11	0.11		606	1682	1569	1799		426	0.131	0.132	0.134		606	379	355	363		426	0.096	0.097	0.097		606	1673	1830	1849
428	0.107	0.11	0.11		608	1559	1448	1684		428	0.131	0.132	0.133		608	325	322	350		428	0.097	0.098	0.097		608	1528	1700	1691
430	0.107	0.11	0.11		610	1483	1387	1544		430	0.13	0.131	0.132		610	329	326	324		430	0.098	0.099	0.098		610	1400	1558	1636
432	0.108	0.111	0.111		612	1389	1235	1412		432	0.13	0.131	0.132		612	314	298	294		432	0.099	0.1	0.1		612	1272	1397	1477
434	0.109	0.112	0.112		614	1282	1161	1345		434	0.131	0.132	0.133		614	299	305	288		434	0.101	0.102	0.101		614	1157	1274	1345
436	0.111	0.114	0.115		616	1129	1081	1231		436	0.132	0.133	0.134		616	270	283	269		436	0.103	0.104	0.104		616	1005	1175	1186
438	0.113	0.117	0.117		618	1057	1039	1126		438	0.133	0.134	0.135		618	244	268	263		438	0.106	0.106	0.106		618	963	1043	1108
440	0.116	0.119	0.119		620	1012	957	1051		440	0.134	0.135	0.137		620	239	214	236		440	0.108	0.109	0.109		620	883	952	973
442	0.119	0.122	0.123		622	919	861	964		442	0.136	0.137	0.138		622	232	238	248		442	0.111	0.112	0.111		622	790	888	909
444	0.121	0.125	0.125		624	869	831	907		444	0.137	0.138	0.14		624	212	255	209		444	0.113	0.114	0.114		624	710	795	860
446	0.123	0.128	0.128		626	838	735	858		446	0.139	0.141	0.141		626	204	240	210		446	0.116	0.117	0.116		626	685	756	766
448	0.127	0.132	0.132		628	778	743	852		448	0.141	0.143	0.144		628	199	208	210		448	0.119	0.12	0.12		628	613	686	707
450	0.13	0.135	0.135		630	739	688	800		450	0.144	0.146	0.147		630	201	231	193		450	0.122	0.123	0.123		630	577	627	673
452	0.134	0.14	0.14		632	678	670	742		452	0.148	0.149	0.15		632	184	202	190		452	0.126	0.127	0.126		632	523	608	598
454	0.141	0.147	0.147		634	664	625	696		454	0.153	0.155	0.157		634	200	179	183		454	0.132	0.133	0.133		634	473	596	561
456	0.148	0.154	0.156		636	653	618	656		456	0.161	0.163	0.164		636	200	174	155		456	0.139	0.14	0.14		636	440	494	487
458	0.158	0.164	0.165		638	649	559	617		458	0.171	0.172	0.174		638	161	197	176		458	0.148	0.15	0.149		638	452	481	513
460	0.172	0.18	0.182		640	621	528	594		460	0.186	0.188	0.189		640	167	185	167		460	0.162	0.162	0.162		640	398	458	472
462	0.183	0.193	0.194		642	563	511	620		462	0.197	0.201	0.202		642	179	187	186		462	0.172	0.173	0.173		642	348	409	435
464	0.2	0.212	0.213		644	497	476	564		464	0.218	0.219	0.22		644	147	169	182		464	0.187	0.19	0.189		644	339	398	418
466	0.225	0.235	0.237		646	467	474	548		466	0.236	0.239	0.241		646	163	155	150		466	0.206	0.206	0.207		646	333	353	357
468	0.235	0.251	0.253		648	462	441	467		468	0.249	0.255	0.255		648	160	158	170		468	0.216	0.216	0.217		648	284	344	364
470	0.25	0.266	0.268		650	435	405	489		470	0.263	0.267	0.268		650	174	163	174		470	0.228	0.228	0.228		650	318	329	323
472	0.259	0.273	0.277		652	424	397	438		472	0.269	0.273	0.275		652	149	134	142		472	0.232	0.234	0.234		652	282	290	299
474	0.265	0.282	0.283		654	391	347	393		474	0.274	0.278	0.28		654	138	161	164		474	0.237	0.238	0.239		654	261	269	263
476	0.271	0.288	0.29		656	335	327	355		476	0.28	0.285	0.287		656	131	193	152		476	0.242	0.244	0.244		656	201	282	254
478	0.278	0.294	0.297		658	377	320	358		478	0.287	0.292	0.293		658	162	173	107		478	0.248	0.25	0.25		658	249	218	236
480	0.289	0.305	0.308		660	324	302	326		480	0.298	0.303	0.306		660	126	195	153		480	0.259	0.261	0.261		660	204	211	233
482	0.309	0.329	0.333		662	281	230	278		482	0.327	0.333	0.333		662	115	151	141		482	0.284	0.286	0.285		662	196	197	224
484	0.334	0.354	0.357		664	271	228	301		484	0.351	0.357	0.36		664	104	141	155		484	0.306	0.307	0.308		664	165	180	206
486	0.359	0.388	0.386		666	266	197	281		486	0.383	0.394	0.389		666	113	145	141		486	0.33	0.331	0.334		666	161	163	167
488	0.412	0.442	0.441		668	233	254	244		488	0.443	0.448	0.451		668	170	131	118		488	0.38	0.382	0.384		668	132	209	179
490	0.458	0.498	0.5		670	210	231	260		490	0.506	0.507	0.505		670	107	171	138		490	0.435	0.43	0.431		670	106	137	165
492	0.535	0.576	0.578		672	174	205	183		492	0.582	0.588	0.599		672	136	96	162		492	0.505	0.505	0.498		672	91	138	192
494	0.611	0.646	0.642		674	152	162	221		494	0.653	0.668	0.673		674	120	160	115		494	0.556	0.557	0.564		674	142	149	159
496	0.687	0.734	0.731		676	194	151	166		496	0.738	0.739	0.746		676	134	113	108		496	0.615	0.624	0.62		676	143	148	107
498	0.769	0.837	0.838		678	169	159	186		498	0.829	0.839	0.841		678	108	111	101		498	0.697	0.7	0.703		678	81	127	161
500	0.82	0.875	0.884		680	125	177	157		500	0.858	0.874	0.877		680	99	128	117		500	0.719	0.721	0.726		680	113	110	89
502	0.832	0.895	0.903		682	166	156	167		502	0.852	0.868	0.872		682	145	130	139		502	0.713	0.713	0.719		682	85	79	99
504	0.779	0.847	0.855		684	112	167	163		504	0.779	0.8	0.795		684	149	84	147		504	0.636	0.644	0.647		684	94	100	127
506	0.708	0.755	0.761		686	147	94	111		506	0.673	0.679	0.691		686	125	111	156		506	0.566	0.564	0.564		686	105	100	77
508	0.566	0.602	0.612		688	165	111	122		508	0.525	0.531	0.531		688	105	102	124		508	0.432	0.436	0.438		688	46	84	109
510	0.449	0.473	0.48		690	103	65	106		510	0.406	0.405	0.413		690	129	112	113		510	0.34	0.341	0.339		690	91	17	76
512	0.358	0.382	0.381		692	98	101	154		512	0.322	0.321	0.321		692	147	105	75		512	0.267	0.271	0.272		692	82	42	137
514	0.27	0.286	0.288		694	74	93	83		514	0.236	0.24	0.236		694	151	149	104		514	0.202	0.208	0.207		694	91	66	112
516	0.215	0.227	0.229		696	97	146	176		516	0.187	0.191	0.195		696	118	124	109		516	0.167	0.168	0.166		696	140	80	103
518	0.165	0.175	0.174		698	145	142	111		518	0.146	0.15	0.15		698	142	144	70		518	0.136	0.136	0.136		698	47	103	116
520	0.144	0.147	0.15		700	52	100	112		520	0.128	0.127	0.13		700	56	141	151		520	0.119	0.123	0.122		700	41	78	71
522	0.121	0.127	0.124		702	147	83	110		522	0.11	0.11	0.112		702	133	70	124		522	0.109	0.109	0.109		702	67	25	65
524	0.109	0.112	0.113		704	90	54	124		524	0.1	0.1	0.102		704	145	104	125		524	0.101	0.101	0.101		704	35	0	52
526	0.099	0.102	0.101		706	96	46	152		526	0.091	0.092	0.094		706	144	141	131		526	0.095	0.095	0.095		706	75	29	0
528	0.091	0.093	0.093		708	145	53	150		528	0.087	0.087	0.088		708	144	123	104		528	0.089	0.09	0.089		708	30	25	0
530	0.088	0.09	0.089		710	39	67	67		530	0.084	0.084	0.085		710	158	125	134		530	0.087	0.088	0.087		710	23	59	30
532	0.085	0.087	0.086		712	31	72	99		532	0.082	0.082	0.083		712	126	122	72		532	0.085	0.085	0.085		712	24	110	75
534	0.083	0.085	0.084		714	85	127	85		534	0.08	0.08	0.082		714	104	115	36		534	0.083	0.084	0.083		714	0	99	10
536	0.085	0.083	0.083		716	98	97	90		536	0.079	0.079	0.081		716	67	112	148		536	0.082	0.082	0.082		716	0	51	52
538	0.084	0.082	0.082		718	85	38	25		538	0.079	0.079	0.08		718	72	81	117		538	0.081	0.082	0.081		718	60	99	4
540	0.084	0.082	0.081		720	74	72	97		540	0.078	0.078	0.08		720	60	130	75		540	0.08	0.081	0.08		720	0	42	0
542	0.083	0.082	0.081		722	85	113	91		542	0.078	0.078	0.079		722	45	92	104		542	0.08	0.08	0.08		722	29	40	29
544	0.083	0.082	0.081		724	2	54	82		544	0.078	0.078	0.079		724	131	58	116		544	0.079	0.08	0.079		724	0	81	35
546	0.083	0.082	0.081		726	73	95	57		546	0.078	0.078	0.079		726	82	124	128		546	0.079	0.08	0.079		726	12	45	51
548	0.083	0.082	0.081		728	45	0	119		548	0.078	0.078	0.079		728	84	141	38		548	0.079	0.08	0.079		728	23	0	0
550	0.083	0.082	0.081		730	3	72	69		550	0.077	0.078	0.079		730	32	105	72		550	0.079	0.079	0.079		730	16	9	37
552	0.083	0.082	0.082		732	92	52	80		552	0.078	0.078	0.079		732	54	93	51		552	0.079	0.08	0.079		732	30	47	0
554	0.084	0.083	0.082		734	74	67	90		554	0.077	0.077	0.079		734	144	144	104		554	0.079	0.079	0.078		734	26	0	34
556	0.084	0.083	0.082		736	48	58	25		556	0.077	0.077	0.079		736	139	113	83		556	0.079	0.079	0.079		736	5	28	49
558	0.085	0.083	0.083		738	102	0	0		558	0.077	0.077	0.078		738	83	41	94		558	0.078	0.079	0.078		738	28	41	19
560	0.085	0.084	0.083		740	56	68	90		560	0.077	0.077	0.078		740	129	20	65		560	0.078	0.079	0.078		740	71	41	14
562	0.085	0.084	0.083		742	80	85	0		562	0.077	0.077	0.078		742	40	99	160		562	0.078	0.079	0.078		742	50	0	112
564	0.085	0.084	0.083		744	43	44	14		564	0.077	0.077	0.078		744	145	148	115		564	0.078	0.079	0.078		744	65	31	58
566	0.085	0.084	0.083		746	13	58	83		566	0.077	0.077	0.078		746	173	146	31		566	0.078	0.079	0.078		746	56	95	20
568	0.085	0.083	0.083		748	51	15	31		568	0.077	0.077	0.078		748	77	143	93		568	0.078	0.079	0.078		748	43	31	5
570	0.084	0.083	0.082		750	0	75	0		570	0.077	0.077	0.078		750	82	70	83		570	0.078	0.079	0.078		750	26	53	28
572	0.083	0.082	0.082							572	0.077	0.077	0.078							572	0.078	0.079	0.078
574	0.083	0.081	0.081							574	0.077	0.077	0.078							574	0.078	0.078	0.078
576	0.082	0.081	0.08							576	0.077	0.077	0.078							576	0.078	0.078	0.077
578	0.082	0.08	0.08							578	0.077	0.077	0.078							578	0.077	0.078	0.077
580	0.081	0.08	0.079							580	0.077	0.077	0.078							580	0.077	0.078	0.077
582	0.081	0.079	0.079							582	0.077	0.077	0.078							582	0.077	0.078	0.077
584	0.081	0.079	0.079							584	0.077	0.077	0.078							584	0.077	0.078	0.077
586	0.08	0.079	0.078							586	0.077	0.077	0.078							586	0.077	0.078	0.077
588	0.08	0.079	0.078							588	0.077	0.076	0.078							588	0.077	0.078	0.077
590	0.08	0.079	0.078							590	0.076	0.076	0.078							590	0.077	0.078	0.077
592	0.08	0.079	0.078							592	0.076	0.077	0.078							592	0.077	0.078	0.077
594	0.08	0.078	0.078							594	0.076	0.076	0.077							594	0.077	0.078	0.077
596	0.08	0.078	0.078							596	0.076	0.076	0.077							596	0.077	0.078	0.077
598	0.08	0.078	0.078							598	0.076	0.076	0.077							598	0.077	0.078	0.077
600	0.08	0.078	0.078							600	0.076	0.076	0.077							600	0.077	0.078	0.077
602	0.08	0.078	0.078							602	0.076	0.076	0.077							602	0.077	0.077	0.077
604	0.08	0.078	0.077							604	0.076	0.076	0.077							604	0.077	0.077	0.076
606	0.08	0.078	0.077							606	0.076	0.076	0.077							606	0.077	0.077	0.076
608	0.08	0.078	0.077							608	0.076	0.076	0.077							608	0.076	0.077	0.076
610	0.08	0.078	0.077							610	0.076	0.076	0.077							610	0.076	0.077	0.076
612	0.079	0.078	0.077							612	0.076	0.076	0.077							612	0.076	0.077	0.076
614	0.079	0.078	0.077							614	0.076	0.076	0.077							614	0.076	0.077	0.076
616	0.079	0.077	0.077							616	0.075	0.076	0.077							616	0.076	0.077	0.076
618	0.079	0.077	0.077							618	0.076	0.076	0.077							618	0.076	0.077	0.076
620	0.079	0.077	0.077							620	0.075	0.075	0.077							620	0.076	0.077	0.076
622	0.079	0.077	0.077							622	0.075	0.076	0.076							622	0.076	0.077	0.076
624	0.079	0.077	0.077							624	0.075	0.075	0.077							624	0.076	0.076	0.076
626	0.079	0.077	0.077							626	0.075	0.075	0.076							626	0.076	0.076	0.076
628	0.079	0.077	0.077							628	0.075	0.075	0.076							628	0.076	0.076	0.076
630	0.079	0.077	0.077							630	0.075	0.075	0.076							630	0.075	0.076	0.076
632	0.079	0.077	0.076							632	0.075	0.075	0.076							632	0.075	0.076	0.075
634	0.079	0.077	0.076							634	0.075	0.075	0.076							634	0.075	0.076	0.075
636	0.079	0.077	0.076							636	0.075	0.075	0.076							636	0.075	0.076	0.075
638	0.078	0.076	0.076							638	0.075	0.075	0.076							638	0.075	0.076	0.075
640	0.078	0.077	0.076							640	0.075	0.075	0.076							640	0.075	0.076	0.075
642	0.078	0.076	0.076							642	0.075	0.074	0.076							642	0.075	0.075	0.075
644	0.078	0.076	0.076							644	0.074	0.074	0.076							644	0.075	0.076	0.075
646	0.078	0.076	0.075							646	0.074	0.074	0.076							646	0.075	0.075	0.075
648	0.078	0.076	0.076							648	0.074	0.074	0.076							648	0.075	0.075	0.075
650	0.078	0.076	0.075							650	0.074	0.074	0.075							650	0.075	0.075	0.075
652	0.078	0.076	0.075							652	0.074	0.074	0.075							652	0.075	0.075	0.075
654	0.078	0.076	0.075							654	0.074	0.074	0.075							654	0.075	0.075	0.075
656	0.077	0.076	0.075							656	0.074	0.074	0.075							656	0.074	0.075	0.075
658	0.077	0.076	0.075							658	0.074	0.074	0.075							658	0.074	0.075	0.075
660	0.077	0.076	0.075							660	0.074	0.074	0.075							660	0.075	0.075	0.075
662	0.077	0.075	0.075							662	0.074	0.074	0.075							662	0.074	0.075	0.074
664	0.077	0.075	0.075							664	0.074	0.074	0.075							664	0.074	0.075	0.074
666	0.077	0.075	0.075							666	0.074	0.074	0.075							666	0.074	0.075	0.074
668	0.077	0.075	0.075							668	0.074	0.074	0.075							668	0.074	0.075	0.074
670	0.077	0.075	0.074							670	0.074	0.074	0.075							670	0.074	0.075	0.074
672	0.077	0.075	0.074							672	0.074	0.074	0.075							672	0.074	0.075	0.074
674	0.077	0.075	0.074							674	0.074	0.073	0.075							674	0.074	0.075	0.074
676	0.077	0.075	0.074							676	0.074	0.074	0.075							676	0.074	0.075	0.074
678	0.077	0.075	0.074							678	0.074	0.073	0.075							678	0.074	0.075	0.074
680	0.077	0.075	0.074							680	0.074	0.073	0.075							680	0.074	0.074	0.074
682	0.077	0.075	0.074							682	0.073	0.073	0.074							682	0.073	0.074	0.074
684	0.077	0.075	0.074							684	0.073	0.073	0.074							684	0.074	0.075	0.074
686	0.076	0.075	0.074							686	0.073	0.073	0.074							686	0.073	0.074	0.074
688	0.077	0.075	0.074							688	0.074	0.073	0.074							688	0.074	0.074	0.074
690	0.077	0.075	0.074							690	0.073	0.073	0.074							690	0.074	0.074	0.074
692	0.076	0.074	0.074							692	0.073	0.073	0.074							692	0.073	0.074	0.074
694	0.077	0.074	0.074							694	0.073	0.073	0.074							694	0.073	0.074	0.074
696	0.076	0.075	0.074							696	0.073	0.073	0.074							696	0.073	0.074	0.073
698	0.077	0.074	0.074							698	0.073	0.073	0.074							698	0.073	0.074	0.074
700	0.076	0.075	0.074							700	0.073	0.073	0.074							700	0.073	0.074	0.074

## Sheet: FIG S7
NOMALISED MEAN FLUORESCENCE INTENSITY APC-CD39										NORMALISED PERCENTAGE OF GZM B+ CELLS
	cocktail	cocktail + Avasimibe	cocktail + Lovastatin	cocktail + Spermine	cocktail + U1866A	cocktail + AR-C155858	cocktail + E-64				cocktail	cocktail + Avasimibe	cocktail + Lovastatin	cocktail + Spermine	cocktail + U1866A	cocktail + AR-C155858	cocktail + E-64
Data 1	-12.7	193.4	-23.3	-26.1	24.23	59.6	55.52			Data 1	100	92.5498	96.7471	172.088	82.0197	152.956	125.616
Data 2	0.1	612.7	-5.01	-151.4	38.2	49.33	52.71			Data 2	100	252.032	73.6453	67.4877	97.1609	123.028	155.205
Data 3	53.63	51.09	-5.49	-128	43.5	56.2	68.5			Data 3	100	85.468	109.779	66.2461	115.738	127.049	113.279
Data 4	46.34	53.8	67.2	92	57.63	77.3	100.42			Data 4	100	141.325	126.393	126.557	98.1595	74.8466	39.7546
Data 5	51.8	55.9	69.53	132.4	38.3	63.7	52.6			Data 5	100	120.82	107.975	76.6871	139.048	151.429	112.857
Data 6	93.43	76.99	0							Data 6	100	37.0552	132.857	150.476
Data 7	75	62.1	376							Data 7	100	101.429
NOMALISED MEAN FLUORESCENCE INTENSITY eF450-CD86										NORMALISED PERCENTAGE OF GZM A+ CELLS
	cocktail	cocktail + Avasimibe	cocktail + Lovastatin	cocktail + Spermine	cocktail + U1866A	cocktail + AR-C155858	cocktail + E-64				cocktail	cocktail + Avasimibe	cocktail + Lovastatin	cocktail + Spermine	cocktail + U1866A	cocktail + AR-C155858	cocktail + E-64
Data 1	96.4	192.7	95.9	80.6	86.4	87.1	84.7			Data 1	100	58.7379	72.3301	96.1165	167.716	179.528	194.488
Data 2	88.5	21	87.2	50	153	82.1	82.8			Data 2	100	98.7261	159.843	155.905	265.151	222.944	175.325
Data 3	61.9	81.1	79.5	81	134.3	129.3	135.8			Data 3	100	168.504	238.095	244.589	186.458	102.865	165.104
Data 4	58.8	84	116.5	30	91.2	83.7	82.6			Data 4	100	240.26	59.8958	221.094	129.167	133.333	96.4286
Data 5	15	137.2	86.7	276.5	67.8	65.2	59.4			Data 5	100	84.8958	147.024	117.262	183.766	186.02	147.689
Data 6	104.5	85	58.7							Data 6	100	98.2143	127.396	385.569
Data 7	52.7	56								Data 7	100	96.2796
NOMALISED MEAN FLUORESCENCE INTENSITY PECF594-CD3										NORMALISED PERCENTAGE OF IFNg+ CELLS
	cocktail	cocktail + Avasimibe	cocktail + Lovastatin	cocktail + Spermine	cocktail + U1866A	cocktail + AR-C155858	cocktail + E-64				cocktail	cocktail + Avasimibe	cocktail + Lovastatin	cocktail + Spermine	cocktail + U1866A	cocktail + AR-C155858	cocktail + E-64
Data 1	98.16	1555.12	168.89	76.48	160.86	406.38	303.7			Data 1	100	93.5345	85.3448	195.259	81.8182	117.954	185.682
Data 2	68.96	56.77	550.71	176.3	189	345.68	293.05			Data 2	100	162.917	65.9091	50.9091	93.2468	107.792	128.052
Data 3	183.86	328.74	348.52	203.7	370.52	423.45	464.17			Data 3	100	63.1818	90.3896	40.2597	165.95	148.387	133.692
Data 4	171.8	361.79	198.97	206.5	266.31	450.64	419.45			Data 4	100	100.519	111.469	102.15	116.226	103.019	66.4151
Data 5	702.36	424.21	371.22	304.47	131.29	122.32	113.48			Data 5	100	124.731	141.887	49.8113	103.125	114.286	106.25
Data 6	517.68	491.9	0							Data 6	100	62.2642	92.4107	66.0714
Data 7	97.98	95.4								Data 7	100	80.8036
NOMALISED MEAN FLUORESCENCE INTENSITY PerCP/Cy5.5-CD8										NOMALISED MEAN FLUORESCENCE INTENSITY PROBE 36
	cocktail	cocktail + Avasimibe	cocktail + Lovastatin	cocktail + Spermine	cocktail + U1866A	cocktail + AR-C155858	cocktail + E-64				cocktail	cocktail + Avasimibe	cocktail + Lovastatin	cocktail + Spermine	cocktail + U1866A	cocktail + AR-C155858	cocktail + E-64
Data 1	3154	1509	2772.3	2863.1	1842.6	2523.6	2217.1			Data 1	0	151.1	22.2	20.8	154.2	147.9	161.8
Data 2	2823.2	2935	2201.9	1308	2071	2419.8	2718.1			Data 2	19.1	152	85.1	143	184	157.8	164.4
Data 3	2429.6	2397.6	2365	1296	5140.7	6338.7	4981.6			Data 3	158.2	109.7	59.5	191	116.8	113.1	139.2
Data 4	2291.5	2415.5	5056.3	2095	2467.2	2898.9	2502.9			Data 4	151.4	151.9	110.6	165	68.4	70.8	54.5
Data 5	4271.4	5559.1	3102.9	1689	4522.6	5906.3	4896.2			Data 5	80.1	82.2	78.6		65.2	84.2	77.8
Data 6	1958.2	2138.3	4865							Data 6	61.3	83.7	60.8
Data 7	4906.5	4669.2								Data 7	85.4
										NOMALISED PROLIFERATION (CELLTRACE VIOLET MFI COMPARED TO UNTREATED)
											cocktail	cocktail + Avasimibe	cocktail + Lovastatin	cocktail + Spermine	cocktail + U1866A	cocktail + AR-C155858	cocktail + E-64
										Data 1	1	0.761934	0.964732	0.965246	0.989056	0.997491	0.97628
										Data 2	1	1.01239	1.01131	0.971762	0.996804	0.999611	0.993703
										Data 3	1	0.979758	4.75414	0.959763	1.03979	1.00354	1.04024
										Data 4	1	0.99355	0.677452	0.98369	0.983078	0.965749	0
										Data 5	1	0.9971	0.988991	0.675852	1.01122	1.03781	1.00449
										Data 6	1	0.99001	1.03685
										Data 7	1	1.01528
